# Supplementary material for: ForCenS, a curated database of planktonic foraminifera census counts in marine surface sediment samples
Source: Sci Data. 2017 Aug 22;4:170109. doi: 10.1038/sdata.2017.109 (PMC5566098; doi:10.1038/sdata.2017.109)
Supplement: Supplementary file 1 [file sdata2017109-isa1.zip]

Archive with 3 entries (3 files):
- i_Investigation.txt
- s_study_Siccha.txt
- a_assay_Siccha.txt
