# Supplementary material for: ForCenS, a curated database of planktonic foraminifera census counts in marine surface sediment samples
Source: Sci Data. 2017 Aug 22;4:170109. doi: 10.1038/sdata.2017.109 (PMC5566098; doi:10.1038/sdata.2017.109)
Supplement: Supplementary file 1 [file sdata2017109-isa1.zip › i_Investigation.txt]

# Investigation File generated for Scientific Data with Investigation File Authoring Tool version 0.1.0 on 29/06/2017 - This metadata file is CC0
ONTOLOGY SOURCE REFERENCE
Term Source Name	NCBTITAXON	GAZ	OBI	ERO	ENVO	IAO
Term Source File		http://data.bioontology.org/ontologies/GAZ	http://data.bioontology.org/ontologies/OBI	http://data.bioontology.org/ontologies/ERO	http://data.bioontology.org/ontologies/ENVO	http://data.bioontology.org/ontologies/IAO
Term Source Version		$Revision: 1.512 $	2014-08-18	2013-08-02	releases/2014-09-16	2015-02-23
Term Source Description		Gazetteer	Ontology for Biomedical Investigations	Eagle-I Research Resource Ontology	Environment Ontology	Information Artifact Ontology
INVESTIGATION
Investigation Identifier
Investigation Title
Investigation Description
Investigation Submission Date
Investigation Public Release Date
INVESTIGATION PUBLICATIONS
Investigation PubMed ID
Investigation Publication DOI
Investigation Publication Author List
Investigation Publication Title
Investigation Publication Status
Investigation Publication Status Term Accession Number
Investigation Publication Status Term Source REF
INVESTIGATION CONTACTS
Investigation Person Last Name
Investigation Person Mid Initials
Investigation Person First Name
Investigation Person Address
Investigation Person Phone
Investigation Person Fax
Investigation Person Email
Investigation Person Affiliation
Investigation Person Roles
Investigation Person Roles Term Accession Number
Investigation Person Roles Term Source REF
STUDY
Study Identifier	10.1038/sdata.2017.109
Study Title	ForCenS, a curated database of planktonic foraminifera census counts in marine surface sediment samples
Study Submission Date	31/03/2017
Study Public Release Date	22/08/2017
Study Description	http://www.nature.com/articles/sdata2017109#abstract
Study File Name	s_study_Siccha.txt
Comment[Subject Keywords]	/;//;//
Comment[Manuscript Licence]	CC BY-4.0
Comment[Experimental Metadata Licence]	CC0
Comment[Supplementary Information File Name]	
Comment[Supplementary Information File Type]	x-zip-compressed
Comment[Supplementary Information File URL]	http://www.nature.com/articles/sdata2017109#supplementary-information
Comment[Data Repository]	PANGAEA
Comment[Data Record Accession]	doi:10.1594/PANGAEA.873570
Comment[Data Record URI]	https://doi.pangaea.de/10.1594/PANGAEA.873570
STUDY DESIGN DESCRIPTORS
Study Design Type	observation design	data integration objective	biodiversity assessment objective
Study Design Type Term Accession Number	OBI:0300311	ERO:0100092	OBI:0001969
Study Design Type Term Source REF	OBI	ERO	OBI
STUDY PUBLICATIONS
Study PubMed ID
Study Publication DOI
Study Publication Author List
Study Publication Title
Study Publication Status
Study Publication Status Term Accession Number
Study Publication Status Term Source REF
STUDY FACTORS
Study Factor Name	geographic location
Study Factor Type	geographic location
Study Factor Type Term Accession Number	GAZ:00000448
Study Factor Type Term Source REF	OBI
STUDY ASSAYS
Study Assay Measurement Type	fossil
Study Assay Measurement Type Term Accession Number	ENVO:00002164
Study Assay Measurement Type Term Source REF	ENVO
Study Assay Technology Type	data item extraction from journal article
Study Assay Technology Type Term Accession Number	IAO:0000443
Study Assay Technology Type Term Source REF	IAO
Study Assay Technology Platform	""
Study Assay File Name	a_assay_Siccha.txt
STUDY PROTOCOLS
Study Protocol Name	Design of the analysis	Data sources	Taxonomic standardization	Metadata standardization and addition of descriptors	Standardization and correction of count data	Removal or correction of counts in records of insufficient taxonomical quality	Removal of counts for other reasons	Control for duplication and removal of duplicates
Study Protocol Type	protocol	selection	information processor function	information processor function	information processor function	quality control	quality control	quality control
Study Protocol Type Term Accession Number	OBI:0000272	OBI:0001928	OBI:0000392	OBI:0000392	OBI:0000392	ERO:0001219	ERO:0001219	ERO:0001219
Study Protocol Type Term Source REF	OBI	OBI	OBI	OBI	OBI	ERO	ERO	ERO
Study Protocol Description								
Study Protocol URI	""	""	""	""	""	""	""	""
Study Protocol Version								
Study Protocol Parameters Name	""	""	""	""	""	""	""	""
Study Protocol Parameters Name Term Accession Number	""	""	""	""	""	""	""	""
Study Protocol Parameters Name Term Source REF	""	""	""	""	""	""	""	""
Study Protocol Components Name	""	""	""	""	""	""	""	""
Study Protocol Components Type	""	""	""	""	""	""	""	""
Study Protocol Components Type Term Accession Number	""	""	""	""	""	""	""	""
Study Protocol Components Type Term Source REF	""	""	""	""	""	""	""	""
STUDY CONTACTS
Study Person Last Name	Siccha	Kucera
Study Person First Name	Michael	Michal
Study Person Mid Initials		
Study Person Email	msiccha@marum.de	""
Study Person Phone		
Study Person Fax		
Study Person Address		
Study Person Affiliation	MARUM Center for Marine Environmental Sciences, University of Bremen, Leobener Straße 8, Bremen 28359, Germany	MARUM Center for Marine Environmental Sciences, University of Bremen, Leobener Straße 8, Bremen 28359, Germany
Study Person Roles		
Study Person Roles Term Accession Number		
Study Person Roles Term Source REF		
Comment[Study Person ORCID]		
Comment[Funder]		
Comment[FundRef ID]		
Comment[Funder Term Source REF]		
Comment[Grant Identifier]		
