# Supplementary material for: ForCenS, a curated database of planktonic foraminifera census counts in marine surface sediment samples
Source: Sci Data. 2017 Aug 22;4:170109. doi: 10.1038/sdata.2017.109 (PMC5566098; doi:10.1038/sdata.2017.109)
Supplement: Supplementary file 1 [file sdata2017109-isa1.zip › s_study_Siccha.txt]

Source Name	Characteristics[organism]	Term Source REF	Term Accession Number	Characteristics[environment type]	Term Source REF	Term Accession Number	Characteristics[geographical location]	Term Source REF	Term Accession Number	Protocol REF	Protocol REF	Comment[year]	Comment[entries]	Comment[species]	Sample Name	Factor Value[geographic location]
Munz et al	Foraminifera	NCBTITAXON		marine sediment	ENVO	ENVO:03000033	Arabian Sea	GAZ	GAZ:00002457	Design of the analysis	Data sources	2015	283	31	Munz et al	Arabian Sea
ATL947 database	Foraminifera	NCBTITAXON		marine sediment	ENVO	ENVO:03000033	Atlantic Ocean	GAZ	GAZ:00000344	Design of the analysis	Data sources	2003	947	31	ATL947 database	Atlantic Ocean
MARGO	Foraminifera	NCBTITAXON		marine sediment	ENVO	ENVO:03000033	Atlantic Ocean	GAZ	GAZ:00000344	Design of the analysis	Data sources	2005	3773	39	MARGO_Atlantic	Atlantic Ocean
CLIMAP	Foraminifera	NCBTITAXON		marine sediment	ENVO	ENVO:03000033	Earth			Design of the analysis	Data sources	1981	375	37	CLIMAP	global
Brown University Foraminiferal Database	Foraminifera	NCBTITAXON		marine sediment	ENVO	ENVO:03000033	Earth			Design of the analysis	Data sources	1999	1265	36	Brown University Foraminiferal Database	global
Cortese et al	Foraminifera	NCBTITAXON		marine sediment	ENVO	ENVO:03000033	Earth			Design of the analysis	Data sources				Cortese et al	global
Haddam et al	Foraminifera	NCBTITAXON		marine sediment	ENVO	ENVO:03000033	Earth			Design of the analysis	Data sources				Haddam et al	global
MARGO	Foraminifera	NCBTITAXON		marine sediment	ENVO	ENVO:03000033	Eastern Indian Ocean	GAZ	GAZ:00051025	Design of the analysis	Data sources	2005	3773	39	MARGO_Indo-Pacific	Indo-Pacific ocean
MARGO	Foraminifera	NCBTITAXON		marine sediment	ENVO	ENVO:03000033	Mediterranean Sea	GAZ	GAZ:00002287	Design of the analysis	Data sources	2005	3773	39	MARGO_Med	Mediterranean Sea
Huels et al	Foraminifera	NCBTITAXON		marine sediment	ENVO	ENVO:03000033	Northwest Atlantic Ocean	GAZ	GAZ:00013760	Design of the analysis	Data sources	1999	21	30	Huels et al	Northwest Atlantic Ocean
MARGO	Foraminifera	NCBTITAXON		marine sediment	ENVO	ENVO:03000033	Pacific Ocean	GAZ	GAZ:00000360	Design of the analysis	Data sources	2005	3773	39	MARGO_Pacific	Pacific Ocean
Siccha et al	Foraminifera	NCBTITAXON		marine sediment	ENVO	ENVO:03000033	Red Sea	GAZ	GAZ:00002456	Design of the analysis	Data sources	2009	61	31	Siccha et al	Red Sea
Mohtadi_2005	Foraminifera	NCBTITAXON		marine sediment	ENVO	ENVO:03000033	Southeast Pacific Ocean coastal waters of Chile	GAZ	GAZ:00051145	Design of the analysis	Data sources	2005	91	20	Mohtadi_2005	Southeast Pacific Ocean coastal waters of Chile
Salgueiro et al	Foraminifera	NCBTITAXON		marine sediment	ENVO	ENVO:03000033	West Europe Basin	GAZ	GAZ:00143804	Design of the analysis	Data sources	2008	134	23	Salgueiro et al	West Europe Basin
Mohtadi_2007	Foraminifera	NCBTITAXON		marine sediment	ENVO	ENVO:03000033	West Sumatra Province	GAZ	GAZ:00003780	Design of the analysis	Data sources	2007	34	18	Mohtadi_2007	West Sumatra Province
