# Supplementary material for: ForCenS, a curated database of planktonic foraminifera census counts in marine surface sediment samples
Source: Sci Data. 2017 Aug 22;4:170109. doi: 10.1038/sdata.2017.109 (PMC5566098; doi:10.1038/sdata.2017.109)
Supplement: Supplementary file 1 [file sdata2017109-isa1.zip › a_assay_Siccha.txt]

Sample Name	Protocol REF	Protocol REF	Protocol REF	Protocol REF	Protocol REF	Protocol REF	Assay Name	Raw Data File	Comment[Data Repository]	Comment[Data Record Accession]	Comment[Data Record URI]
CLIMAP	Taxonomic standardization	Metadata standardization and addition of descriptors	Standardization and correction of count data	Removal or correction of counts in records of insufficient taxonomical quality	Removal of counts for other reasons	Control for duplication and removal of duplicates	Data citation 1	ForCenS dataset	PANGAEA	doi:10.1594/PANGAEA.873570	https://doi.pangaea.de/10.1594/PANGAEA.873570
Brown University Foraminiferal Database	Taxonomic standardization	Metadata standardization and addition of descriptors	Standardization and correction of count data	Removal or correction of counts in records of insufficient taxonomical quality	Removal of counts for other reasons	Control for duplication and removal of duplicates	Data citation 2	ForCenS dataset	PANGAEA	doi:10.1594/PANGAEA.873570	https://doi.pangaea.de/10.1594/PANGAEA.873570
ATL947 database	Taxonomic standardization	Metadata standardization and addition of descriptors	Standardization and correction of count data	Removal or correction of counts in records of insufficient taxonomical quality	Removal of counts for other reasons	Control for duplication and removal of duplicates	Data citation 3	ForCenS dataset	PANGAEA	doi:10.1594/PANGAEA.873570	https://doi.pangaea.de/10.1594/PANGAEA.873570
MARGO_Atlantic	Taxonomic standardization	Metadata standardization and addition of descriptors	Standardization and correction of count data	Removal or correction of counts in records of insufficient taxonomical quality	Removal of counts for other reasons	Control for duplication and removal of duplicates	Data citation 4	ForCenS dataset	PANGAEA	doi:10.1594/PANGAEA.873570	https://doi.pangaea.de/10.1594/PANGAEA.873570
MARGO_Pacific	Taxonomic standardization	Metadata standardization and addition of descriptors	Standardization and correction of count data	Removal or correction of counts in records of insufficient taxonomical quality	Removal of counts for other reasons	Control for duplication and removal of duplicates	Data citation 5	ForCenS dataset	PANGAEA	doi:10.1594/PANGAEA.873570	https://doi.pangaea.de/10.1594/PANGAEA.873570
MARGO_Indo-Pacific	Taxonomic standardization	Metadata standardization and addition of descriptors	Standardization and correction of count data	Removal or correction of counts in records of insufficient taxonomical quality	Removal of counts for other reasons	Control for duplication and removal of duplicates	Data citation 6	ForCenS dataset	PANGAEA	doi:10.1594/PANGAEA.873570	https://doi.pangaea.de/10.1594/PANGAEA.873570
MARGO_Med	Taxonomic standardization	Metadata standardization and addition of descriptors	Standardization and correction of count data	Removal or correction of counts in records of insufficient taxonomical quality	Removal of counts for other reasons	Control for duplication and removal of duplicates	Data citation 7	ForCenS dataset	PANGAEA	doi:10.1594/PANGAEA.873570	https://doi.pangaea.de/10.1594/PANGAEA.873570
Huels et al	Taxonomic standardization	Metadata standardization and addition of descriptors	Standardization and correction of count data	Removal or correction of counts in records of insufficient taxonomical quality	Removal of counts for other reasons	Control for duplication and removal of duplicates	Data citation 8	ForCenS dataset	PANGAEA	doi:10.1594/PANGAEA.873570	https://doi.pangaea.de/10.1594/PANGAEA.873570
Mohtadi_2005	Taxonomic standardization	Metadata standardization and addition of descriptors	Standardization and correction of count data	Removal or correction of counts in records of insufficient taxonomical quality	Removal of counts for other reasons	Control for duplication and removal of duplicates	Data citation 9	ForCenS dataset	PANGAEA	doi:10.1594/PANGAEA.873570	https://doi.pangaea.de/10.1594/PANGAEA.873570
Mohtadi_2007	Taxonomic standardization	Metadata standardization and addition of descriptors	Standardization and correction of count data	Removal or correction of counts in records of insufficient taxonomical quality	Removal of counts for other reasons	Control for duplication and removal of duplicates	Data citation 10	ForCenS dataset	PANGAEA	doi:10.1594/PANGAEA.873570	https://doi.pangaea.de/10.1594/PANGAEA.873570
Salgueiro et al	Taxonomic standardization	Metadata standardization and addition of descriptors	Standardization and correction of count data	Removal or correction of counts in records of insufficient taxonomical quality	Removal of counts for other reasons	Control for duplication and removal of duplicates	Data citation 11	ForCenS dataset	PANGAEA	doi:10.1594/PANGAEA.873570	https://doi.pangaea.de/10.1594/PANGAEA.873570
Siccha et al	Taxonomic standardization	Metadata standardization and addition of descriptors	Standardization and correction of count data	Removal or correction of counts in records of insufficient taxonomical quality	Removal of counts for other reasons	Control for duplication and removal of duplicates	Data citation 12	ForCenS dataset	PANGAEA	doi:10.1594/PANGAEA.873570	https://doi.pangaea.de/10.1594/PANGAEA.873570
Munz et al	Taxonomic standardization	Metadata standardization and addition of descriptors	Standardization and correction of count data	Removal or correction of counts in records of insufficient taxonomical quality	Removal of counts for other reasons	Control for duplication and removal of duplicates	Data citation 13	ForCenS dataset	PANGAEA	doi:10.1594/PANGAEA.873570	https://doi.pangaea.de/10.1594/PANGAEA.873570
